# Supplementary material for: Leptin receptor is a key gene involved in the immunopathogenesis of thyroid‐associated ophthalmopathy
Source: J Cell Mol Med. 2021 May 14;25(12):5799–810. doi: 10.1111/jcmm.16605 (PMC8184729; doi:10.1111/jcmm.16605)
Supplement: Supplementary file 5 — Appendix S1 [file JCMM-25-5799-s002.csv]

GO processes	Processes
GO:0060485	mesenchyme development
GO:0048762	mesenchymal cell differentiation
GO:0048589	developmental growth
GO:0045665	negative regulation of neuron differentiation
GO:0010771	negative regulation of cell morphogenesis involved in differentiation
GO:1902667	regulation of axon guidance
GO:0042476	odontogenesis
GO:0048846	axon extension involved in axon guidance
GO:1902284	neuron projection extension involved in neuron projection guidance
GO:0050771	negative regulation of axonogenesis
GO:0050768	negative regulation of neurogenesis
GO:0001667	ameboidal-type cell migration
GO:0050919	negative chemotaxis
GO:0050920	regulation of chemotaxis
GO:1902668	negative regulation of axon guidance
GO:0060021	palate development
GO:0048841	regulation of axon extension involved in axon guidance
GO:0061564	axon development
GO:0001755	neural crest cell migration
GO:0030182	neuron differentiation
GO:0014031	mesenchymal cell development
GO:0014032	neural crest cell development
GO:0014033	neural crest cell differentiation
GO:0048864	stem cell development
GO:0005775	vacuolar lumen
GO:0044437	ER associated ubiquitin dependent protein catabolic process
