# Supplementary material for: Leptin receptor is a key gene involved in the immunopathogenesis of thyroid‐associated ophthalmopathy
Source: J Cell Mol Med. 2021 May 14;25(12):5799–810. doi: 10.1111/jcmm.16605 (PMC8184729; doi:10.1111/jcmm.16605)
Supplement: Supplementary file 6 — Appendix S2 [file JCMM-25-5799-s007.csv]

KEGG pathways	Pathways
hsa04060	Cytokine-cytokine receptor interaction
hsa04380	Osteoclast differentiation
hsa04650	Natural killer cell mediated cytotoxicity
hsa04360	Axon guidance
hsa05205	Proteoglycans in cancer
hsa04660	T cell receptor signaling pathway
hsa05166	Human T-cell leukemia virus 1 infection
hsa04080	Neuroactive ligand-receptor interaction
hsa04061	Viral protein interaction with cytokine and cytokine receptor
hsa04630	JAK-STAT signaling pathway
hsa05163	Human cytomegalovirus infection
hsa05146	Amoebiasis
hsa04659	Th17 cell differentiation
hsa04670	Leukocyte transendothelial migration
hsa04012	ErbB signaling pathway
hsa05235	PD-L1 expression and PD-1 checkpoint pathway in cancer
hsa04658	Th1 and Th2 cell differentiation
hsa05170	Human immunodeficiency virus 1 infection
hsa05142	Chagas disease (American trypanosomiasis)
hsa04064	NF-kappa B signaling pathway
hsa05134	Legionellosis
hsa05167	Kaposi sarcoma-associated herpesvirus infection
hsa04514	Cell adhesion molecules (CAMs)
hsa05160	Hepatitis C
hsa05340	Primary immunodeficiency
hsa04620	Toll-like receptor signaling pathway
