# Supplementary material for: Leptin receptor is a key gene involved in the immunopathogenesis of thyroid‐associated ophthalmopathy
Source: J Cell Mol Med. 2021 May 14;25(12):5799–810. doi: 10.1111/jcmm.16605 (PMC8184729; doi:10.1111/jcmm.16605)
Supplement: Supplementary file 7 — Appendix S3 [file JCMM-25-5799-s006.csv]

	modProbes
1	PXK
2	ATP6V1E2
3	CATSPER1
4	TMEM74
5	C6orf141
6	PXT1
7	STX6
8	HSH2D
9	TRNT1
10	SIGLEC10
11	EXOC3L2
12	ADGRF3
13	WFDC12
14	KLF11
15	ADAMTS19
16	ZNF441
17	UTS2R
18	SNRNP48
19	SULT1C4
20	TEAD1
21	TAS2R50
22	ATL2
23	HUS1B
24	ZNF644
25	VPS13B
26	IGSF22
27	OSMR
28	CHD2
29	MIR31HG
30	SLC33A1
31	ZMYND11
32	GOLGA7
33	CREBRF
34	EIF4G3
35	OSGIN2
36	APH1A
37	JPX
38	GSTCD
39	CNNM2
40	SETD6
41	SRRM2
42	LINC00593
43	SEPTIN2
44	INPP5A
45	RAB39A
46	SNX19
47	TLL1
48	APLF
49	PAXBP1
50	QKI
51	RHOJ
52	CKAP5
53	ADAM9
54	ITGA9
55	ASAH1
56	CLASP2
57	GUSBP2
58	OR8D1
59	PRKN
60	MOG
61	ANKRD36BP2
62	KIAA2012-AS1
63	ZNF654
64	ALMS1-IT1
65	LINC01128
66	SLFN5
67	HECTD1
68	ZNRD2-AS1
69	HCG11
70	EIF1B-AS1
71	MIR570HG
72	AGAP11
73	FAM161A
74	XKR6
75	LINC00906
76	LINC01622
77	LINC01056
78	ARID5B
79	COX17
80	KRT7
81	CTD-3080P12.3
82	LINC00622
83	PLGLB2
84	GUSBP1
85	SH3D19
86	NEMF
87	MALAT1
88	ATOH8
89	ZBTB38
90	CLIP1
91	CGAS
92	LOC101928047
93	VHL
94	CC2D2A
95	C21orf58
96	LOC100129917
97	HDAC2-AS2
98	ZBTB40
99	ADAMTSL3
100	FAM53B-AS1
101	LZTS1-AS1
102	ZNF483
103	LDLRAD4-AS1
104	CELF2-AS1
105	GLCCI1
106	KLHL6
107	ARHGEF7-IT1
108	LINC00616
109	JAKMIP2-AS1
110	LOC101929488
111	DNM1P35
112	LINC02355
113	LOC101928661
114	PRKG1-AS1
115	PRICKLE2-AS3
116	LINC01359
117	NAV3
118	CPLANE1
119	SLC25A48-AS1
120	C10orf90
121	LINC00092
122	LINC01432
123	TBC1D8B
124	LINC02044
125	C9orf47
126	LINC00410
127	ARMCX4
128	GVQW1
129	FOXP2
130	SETDB2
131	TNK2-AS1
132	PLD4
133	FGF22
134	DEFB124
135	TRIM52
136	CCDC157
137	LINC02099
138	ARSK
139	SRCAP
140	LINC00857
141	FLG2
142	F2R
143	LOC221946
144	LINC02071
145	TMEM150B
146	ABCF1
147	ILF2
148	HNRNPU
149	PRKAR1A
150	GLUL
151	DNAJB1
152	HSPA9
153	CTNNA1
154	MAT2A
155	LAMC1
156	SPARCL1
157	HSPD1
158	ZNF207
159	OGA
160	M6PR
161	RERE
162	UBA1
163	TSPAN3
164	TAX1BP1
165	PDHA1
166	ANXA1
167	RAD23A
168	SF3B1
169	CPE
170	IGFBP7
171	DDX3X
172	SRRM1
173	ARIH2
174	SYPL1
175	SDC1
176	EMP1
177	RARS1
178	SCP2
179	NBR1
180	DHX15
181	RBM5
182	COX6B1
183	NPEPPS
184	NFKBIA
185	GRSF1
186	TRIP12
187	UQCRQ
188	DARS1
189	IER3
190	COPS5
191	ARL1
192	AKAP1
193	SRSF4
194	RANBP2
195	CLCN3
196	ADD3
197	HEXA
198	TBC1D5
199	SH3GL1
200	COL3A1
201	ATMIN
202	NR3C1
203	PSRC1
204	RPS4Y1
205	CPD
206	CCT2
207	PPP1R12B
208	RBM6
209	KIF5B
210	LANCL1
211	SNX2
212	ARHGAP1
213	COPS8
214	IFRD1
215	PARP4
216	PRPF3
217	ACTG2
218	SPTLC1
219	MGP
220	RER1
221	RSRC2
222	LEPROT
223	NKTR
224	IFI27
225	CYP1B1
226	PRSS23
227	TENT4A
228	CPSF6
229	MPI
230	PRSS8
231	ARHGEF7
232	GSTM3
233	MYLK
234	MCRS1
235	ARL2
236	SVIL
237	BLOC1S1
238	S100A13
239	HTATSF1
240	RPS19
241	TES
242	LTBP1
243	ITM2A
244	NNT
245	SP100
246	NBN
247	GYPC
248	PTPRN2
249	NDUFS1
250	PRDM2
251	SMAD2
252	FBLN5
253	C11orf49
254	ATP1A2
255	MTF2
256	SOCS2
257	HEBP2
258	ARMC8
259	TRAPPC3
260	MTX2
261	APC
262	CIAO1
263	GTF2H4
264	EMC2
265	GPRC5B
266	TATDN2
267	CTSF
268	TMOD1
269	GNS
270	PI3
271	DNAJB4
272	C17orf75
273	PALM
274	IRF9
275	RAB21
276	LPAR1
277	MAOB
278	PHACTR2
279	SFRP4
280	FOXO3
281	TPST1
282	SIPA1
283	ZBTB43
284	ZC3H14
285	SLC17A7
286	SORBS2
287	RGS19
288	F3
289	SLC43A1
290	EIF1AY
291	MKLN1
292	LMO3
293	CD83
294	DZIP1
295	CCL21
296	SPOP
297	PANX1
298	NR2C1
299	MYB
300	FGL2
301	ORC2
302	CA3
303	UGCG
304	CPS1
305	C11orf80
306	SLC10A3
307	PLN
308	ADAM12
309	ICAM3
310	SRPX
311	RDX
312	GPC4
313	DDX3Y
314	MBNL2
315	EXOSC9
316	MPDZ
317	AOX1
318	MAMLD1
319	CCR1
320	UST
321	DDR2
322	STAT2
323	ATP7A
324	RELB
325	PITRM1
326	PVALB
327	FXYD1
328	PRL
329	ILRUN
330	GNLY
331	SCN1B
332	GLS2
333	PIP4K2A
334	ROR2
335	RASGRP1
336	SLC4A1
337	DSG3
338	DIAPH2
339	MDM4
340	CD86
341	HMGCS1
342	GAS2
343	NGFR
344	PTPN11
345	KCNN3
346	RELN
347	SETBP1
348	VIPR2
349	NMU
350	HPD
351	ACADL
352	HCP5
353	PTX3
354	ADRB2
355	ADORA3
356	PPP6C
357	CRKL
358	PAX2
359	ZNF136
360	IL2RA
361	PON1
362	CDK17
363	SIX2
364	PPEF1
365	GFI1
366	C2orf27A
367	TYR
368	SP4
369	GZMK
370	ZNF43
371	KDM5D
372	SPAG9
373	FCER2
374	CRYBB2
375	POU2F1
376	PDE6H
377	HOXA7
378	PPARA
379	MATN1
380	SPTA1
381	CCNT1
382	CCR5
383	CST4
384	THRB
385	ERN1
386	CHM
387	BPTF
388	GSTT4
389	SIX6
390	RNF185-AS1
391	RPL23AP32
392	MAPK7
393	CASQ2
394	TGFBR2
395	IBSP
396	PTGES
397	CD46
398	OXT
399	SYNJ1
400	SLC4A7
401	ZNF117
402	TANK
403	TFCP2
404	SPAST
405	PSEN1
406	HUWE1
407	PTK2
408	ID3
409	KRT76
410	CYP2F1
411	CCL27
412	SKP1
413	AIRE
414	ISG20L2
415	DDX17
416	ZRSR2
417	KIR2DS5
418	CCR3
419	OCRL
420	AQP6
421	GJC1
422	H1-1
423	CR1
424	H3C8
425	GFI1B
426	GATAD1
427	PTTG3P
428	PTMA
429	GRIK4
430	OR10H1
431	ABCC9
432	SOX14
433	H3C1
434	EIF4G1
435	HADHA
436	VCP
437	EID1
438	SRSF3
439	BRD2
440	CCT5
441	EIF5
442	AP3D1
443	EIF2S2
444	HNRNPR
445	PSMD11
446	GOLGA8A
447	LUC7L3
448	ATRX
449	REEP5
450	UBR5
451	DUSP6
452	TOP1
453	CAST
454	C1QBP
455	SRI
456	AK2
457	STAT3
458	MDK
459	UBE2G2
460	HNRNPDL
461	PRPF4
462	MAN2B1
463	TUBB6
464	LMO4
465	FERMT2
466	GPC3
467	SORBS3
468	SMC3
469	PPM1B
470	FBXW11
471	MKNK1
472	OSBPL1A
473	POLR2F
474	NCBP1
475	CIR1
476	PCYT2
477	GATA3
478	SERBP1
479	ABCG2
480	ITCH
481	CD24
482	DBP
483	ANXA7
484	RIT1
485	SLIT2
486	TP53TG1
487	RIPK1
488	SS18
489	GOSR2
490	HAUS3
491	PARD3
492	SH3GLB1
493	INVS
494	PSG9
495	MYOC
496	TRIM31
497	C6
498	ATP8A1
499	MR1
500	CUL4B
501	AKAP17A
502	YWHAE
503	DEFB1
504	MAPK14
505	NONO
506	TP53I3
507	SOAT2
508	LPO
509	SLC25A16
510	CPT1A
511	CALCRL
512	ELF3
513	PON2
514	ENPP2
515	CNOT4
516	GTF2I
517	CIITA
518	POTEKP
519	LYST
520	SMAD1
521	PRPF4B
522	GALR2
523	RAD17
524	ZNF638
525	CCN4
526	CFLAR
527	KIR2DL2
528	GNAQ
529	NACA4P
530	MSH6
531	NFIB
532	VEGFA
533	RB1
534	CCNG2
535	RPS6KB1
536	ALPI
537	LAMB1
538	IFNGR1
539	NCALD
540	CHRNA3
541	EPB41L3
542	CD6
543	HSPA5
544	ZFP36L1
545	LRPPRC
546	XPO6
547	GSE1
548	U2SURP
549	CSNK2A1
550	KMT2A
551	KPNA6
552	ATXN7L3B
553	SDC2
554	PSME4
555	ALDH1A1
556	PLPP3
557	FNBP4
558	SMARCA2
559	SRSF5
560	RBL2
561	TUG1
562	MYO1B
563	ZNF292
564	FEM1B
565	CENPB
566	TMEM259
567	UQCRC2
568	MRPS31
569	PKN2
570	WWP1
571	EHBP1
572	PPP1R14B
573	PLEKHM1
574	TCF7L2
575	FAM171A1
576	OBSL1
577	SOS1
578	MTREX
579	THAP11
580	SMC5
581	ADGRF5
582	CALR
583	THOC2
584	TSR3
585	DOCK2
586	SLC5A3
587	SCAMP4
588	CXorf40A
589	GDPD5
590	ABCA5
591	LOC155060
592	MXRA8
593	HNRNPH1
594	SPTSSA
595	CDV3
596	APLNR
597	LINC00342
598	COX5B
599	SRSF11
600	GRIK2
601	DUSP7
602	RBFOX2
603	CEP350
604	RPL29
605	PDS5A
606	PRRC2C
607	FGFR1OP
608	SRSF7
609	GLRX3
610	NUMA1
611	HNRNPA1
612	ERN2
613	PIAS2
614	CTSW
615	IFI44
616	ARFIP1
617	H3C11
618	H1-5
619	YLPM1
620	NOP14
621	LINC01963
622	ANKRD36
623	NEK9
624	N4BP3
625	CDK18
626	GPSM3
627	KCTD20
628	TUBGCP5
629	ZKSCAN1
630	SRPK2
631	API5
632	NECAB2
633	CCZ1B
634	LINC00894
635	NPEPPSP1
636	RXRB
637	MED14
638	PICALM
639	ZNF273
640	KIAA0754
641	SMARCA1
642	SEMA3D
643	BTBD18
644	POLDIP3
645	ZNF37BP
646	SZT2
647	AFF1
648	MYCL
649	STRN3
650	FANCA
651	GLUD2
652	GULP1
653	CD72
654	FUT3
655	TNFRSF25
656	SV2C
657	BTRC
658	LAMB2
659	ZNF460
660	PCDHGA3
661	SEC23IP
662	TNKS
663	ABO
664	FAM76A
665	RRN3P1
666	COL11A2
667	TRPC6
668	FOXJ3
669	CADM3-AS1
670	PMS2P1
671	ABCA6
672	MIR3916
673	ZNF675
674	OR7E14P
675	RPL10L
676	PIK3CB
677	KCNB1
678	ADCY2
679	WDR6
680	ZFAND5
681	SNX6
682	NDUFA10
683	MIF
684	LIMA1
685	ECI2
686	RETREG2
687	NT5DC2
688	WDR26
689	NDUFA8
690	LMBRD1
691	NCS1
692	VPS33B
693	KANK2
694	COMMD10
695	XPO4
696	MARCHF5
697	CWC25
698	MSL2
699	ABHD5
700	CDK5RAP3
701	EXOC5
702	TPRA1
703	ANO10
704	EDN1
705	WDYHV1
706	PHF10
707	ADGRL4
708	AFF4
709	RBKS
710	MOB3B
711	HMBOX1
712	DERL1
713	TRIM68
714	CHIC2
715	CEP72
716	NEK11
717	NME7
718	ATP13A3
719	RAB3IL1
720	DUOX1
721	ACSS3
722	RAB20
723	TTPAL
724	DET1
725	SUGCT
726	PCDH12
727	C2orf49
728	SH3TC2
729	ZNF586
730	GTDC1
731	VCPIP1
732	GAL3ST4
733	GFOD1
734	C1orf116
735	SLC12A8
736	TTLL7
737	MAGEL2
738	TXLNG
739	HSD17B7
740	HAND1
741	SMAD5-AS1
742	CNTD2
743	CES3
744	PPP4R3A
745	THAP4
746	CD207
747	ZNF557
748	GPR75
749	TSKS
750	ASAP1-IT1
751	CPTP
752	SENP7
753	KCNJ14
754	DCAF13
755	SLC24A2
756	PSAT1
757	LINC00574
758	ANKRD36B
759	RAB1B
760	SCRT1
761	RNF123
762	CRTAC1
763	SCYL2
764	INTS14
765	RNF208
766	HOXB8
767	GPR21
768	KCNIP1
769	NPBWR2
770	GJD2
771	RNF146
772	GLT8D2
773	SPRY4
774	FBXW4
775	FAM174C
776	MARC2
777	STX16
778	ACOT9
779	COL5A2
780	PCIF1
781	SUPT20H
782	DNAJC10
783	LDLRAP1
784	NTRK2
785	FAM174B
786	CLIC4
787	SHISAL1
788	SENP5
789	C9orf16
790	POLR2J4
791	FER1L4
792	SIRT4
793	OR7E156P
794	YPEL5
795	NDFIP1
796	RBM22
797	DHX40
798	SPATS2
799	ZNF281
800	RNF38
801	ASH1L
802	PALMD
803	DCAF10
804	MFF
805	TMOD3
806	ARID4B
807	COQ5
808	PITHD1
809	BBX
810	PIGS
811	IP6K2
812	SLC25A28
813	LSG1
814	ZHX1
815	CNOT10
816	ANKRD10
817	TSHZ1
818	FOXP1
819	ZNF655
820	SUGT1
821	DUSP23
822	NICN1
823	CERT1
824	GNB4
825	SPSB2
826	USP30
827	HCST
828	NRBF2
829	ACRBP
830	PRRC2B
831	WDR55
832	OXR1
833	AKTIP
834	DLGAP1-AS2
835	FNIP1
836	SLMAP
837	FBXO31
838	MRO
839	HOOK3
840	TIGD7
841	LINC00467
842	MIEN1
843	XIST
844	PPP1R15B
845	C12orf57
846	EMC10
847	CYB561A3
848	CCAR1
849	PIM3
850	CHCHD10
851	C6orf89
852	CMIP
853	SLC35C2
854	USP40
855	SPRYD3
856	RPS19BP1
857	SYAP1
858	FRMD4A
859	MRPL32
860	NELFCD
861	RARS2
862	FAM214A
863	MTERF2
864	NEURL1B
865	RABL6
866	NAA38
867	C1orf122
868	KIF1A
869	OAF
870	GLIPR2
871	MAP3K20
872	MICOS13
873	AGO2
874	SFT2D1
875	ANKRD17
876	C19orf12
877	TRAPPC5
878	EXOC6B
879	RIMKLB
880	SLC25A23
881	SELENOM
882	ZNF385A
883	FAM83H
884	C1orf131
885	ZNF830
886	ANAPC11
887	RCCD1
888	FAM110A
889	TENT4B
890	CHCHD1
891	ZC3H7A
892	ARPC5L
893	CCDC18-AS1
894	DTNA
895	LINC01000
896	RBM39
897	TMEM119
898	RGMB
899	UTP23
900	PLAC9
901	URB1-AS1
902	TAOK1
903	DIS3L2
904	EPSTI1
905	BCL9L
906	PCF11
907	PIK3R5
908	SNHG18
909	PLEKHA3
910	LIFR
911	COG1
912	FAM120B
913	VIT
914	GTF2IP20
915	ZADH2
916	PIANP
917	NAA30
918	ZNF844
919	HEATR1
920	ALPK2
921	IGSF11
922	KIF9
923	DPP6
924	PGR
925	RPRD1A
926	FLJ20021
927	ZNF77
928	YPEL2
929	IL17RD
930	DAPL1
931	NUCKS1
932	TWIST2
933	ANKHD1
934	EBF1
935	CSTF3
936	WDR11
937	TMEM44-AS1
938	SIX4
939	C4orf48
940	EP400P1
941	LINC01315
942	HOXA-AS2
943	ZXDC
944	MCOLN2
945	CDH24
946	TSEN15
947	TMEM52
948	GPCPD1
949	ATP6V1G3
950	MORC2-AS1
951	EP400
952	RASA2
953	ATP2A1-AS1
954	SALL3
955	ADCY4
956	LOC389765
957	MARCHF10
958	NIM1K
959	LOC102724156
960	ARX
961	FYB2
962	POM121L10P
963	CCDC189
964	LINC00445
965	CCNB3
966	ZBTB37
967	TMEM31
968	RBM33
969	ZNF875
970	KIF21A
971	TRIM56
972	HOXD8
973	MUC20
974	ZFHX2
975	THUMPD3-AS1
976	PELI1
977	LRRC4C
978	SETX
979	IRF1-AS1
980	GFM1
981	ADIRF-AS1
982	ISL2
983	SPG11
984	DIRC3
985	PSMD6-AS2
986	CREB5
987	FRMD7
988	FITM2
989	LOC100421494
990	STARD13-AS
991	RUFY2
992	CNTNAP3
993	DEFB118
994	SPAG17
995	TRAPPC11
996	HAUS6
997	OPN5
998	FAM184B
999	DMRT3
1000	CST11
1001	TRPS1
1002	VSIG1
1003	EVC
1004	CHD6
1005	CACNG8
1006	MDN1
1007	ZNF19
1008	LOC100190986
1009	AMOTL1
1010	GXYLT2
1011	MCEMP1
1012	CDHR3
1013	NUTM2B-AS1
1014	LINC02604
1015	RASSF8
1016	ZNF74
1017	KCCAT333
1018	BTLA
1019	ZNF628
1020	VGLL2
1021	DPF3
1022	LOC101928000
1023	SDCBP2-AS1
1024	IQCF4
1025	LSAMP-AS1
1026	SCARNA2
1027	CFAP221
1028	CNTN4
1029	SLC5A11
1030	ANKDD1A
1031	RSPO4
1032	MSANTD1
1033	LINC02582
1034	TSC22D1-AS1
1035	PID1
1036	ADAM6
1037	SNRK-AS1
1038	C1orf174
1039	SMG1P5
1040	MYSM1
1041	TENT2
1042	NPHP1
1043	LARP4
1044	BMS1P1
1045	LOC100505912
1046	FUBP3
1047	LOC100289495
1048	ADGRA1
1049	FRMPD4
1050	CHORDC1
1051	ZNF780A
1052	LOC728024
1053	NDUFV2-AS1
1054	DRAIC
1055	DCUN1D3
1056	SLC5A10
1057	LSP1P4
1058	AGAP9
1059	LOC102724030
1060	LOC101928076
1061	EXOC4
1062	SCARNA17
1063	LOC101927020
1064	LOC101927089
1065	LINC00641
1066	ZBED3-AS1
1067	JMJD1C
1068	ARHGAP21
1069	C1GALT1C1L
1070	SCAI
1071	MSS51
1072	C2orf80
1073	FTX
1074	LRR1
1075	LDB2
1076	ABCA9
1077	SH2D6
1078	PRRT3-AS1
1079	MED13L
1080	CLIC6
1081	RNF180
1082	IGF1R
1083	AUTS2
1084	MFSD8
1085	KCNQ1OT1
1086	ZNF418
1087	ARHGAP27
1088	ZBED6
1089	CPNE8
1090	PGBD4
1091	SFTA1P
1092	AGAP6
1093	TPTEP1
1094	RIPOR3
1095	CBR4
1096	SYNPO2
1097	ATXN1-AS1
1098	SHROOM4
1099	SFN
1100	R3HCC1
1101	ASMTL
1102	ESPL1
1103	EPOR
1104	LOC100505915
1105	GAPDH
1106	STAT1
