# Supplementary material for: Leptin receptor is a key gene involved in the immunopathogenesis of thyroid‐associated ophthalmopathy
Source: J Cell Mol Med. 2021 May 14;25(12):5799–810. doi: 10.1111/jcmm.16605 (PMC8184729; doi:10.1111/jcmm.16605)
Supplement: Supplementary file 8 — Appendix S4 [file JCMM-25-5799-s008.csv]

	modProbes
1	HSPA6
2	THRA
3	CORO6
4	CDH23
5	IRF6
6	SLAMF6
7	GPBAR1
8	NLRC4
9	PRSS36
10	NUDT9P1
11	IL11RA
12	SLC9A7
13	KNL1
14	FAM71D
15	CFAP161
16	B3GNT7
17	TMC2
18	MOGAT1
19	ZNF512
20	C12orf40
21	CNTNAP4
22	KRT73
23	TAS2R38
24	THRSP
25	FOXC1
26	C9orf163
27	TECTB
28	DUSP18
29	PRPF38A
30	SPATA25
31	FGD2
32	RAB7B
33	XG
34	TUBGCP3
35	CTNNB1
36	ZNF808
37	PIK3AP1
38	APOBEC4
39	PCAT4
40	TYMS
41	ADAMTS9
42	AGBL3
43	PLA2G4D
44	GRID1
45	TRAPPC10
46	CWC27
47	GNG4
48	ST7-AS1
49	C22orf42
50	LRRN4CL
51	ST20-AS1
52	LINC00901
53	C20orf203
54	TMEM17
55	PROSER2-AS1
56	LINC00648
57	FANCB
58	F11-AS1
59	ZNF585B
60	MIRLET7BHG
61	LINC02148
62	ALKBH3-AS1
63	ZNF286A
64	LINC02466
65	ERVFH21-1
66	C14orf180
67	LOC101927377
68	GLMP
69	NFYC-AS1
70	HTATSF1P2
71	RAB6A
72	LCE1E
73	ZC3H12D
74	C16orf54
75	MIR99AHG
76	PGM5P2
77	PRR7-AS1
78	LINC02250
79	DEFB108B
80	TTTY7
81	KIAA1755
82	NCKAP5-AS1
83	LINC00560
84	FZD4-DT
85	MYOCD-AS1
86	IL23R
87	C14orf39
88	LOC101927159
89	LOC101927815
90	ANKRD30B
91	LINC01920
92	THEM5
93	LOC441666
94	LOC105372404
95	LOC101929297
96	LINC02287
97	GLB1L3
98	LINC00905
99	EP300-AS1
100	LINC02743
101	NRG1-IT1
102	MACROD2
103	ERBB3
104	CALM3
105	PIGG
106	SH2D4B
107	PNLDC1
108	SEC16B
109	CCDC148
110	TNR
111	SNORA71A
112	SOD2
113	TRIM69
114	LOC101927809
115	LINC01352
116	ZNF836
117	ZFP69
118	SCLT1
119	SCART1
120	ZNF891
121	CEP295
122	LINC00423
123	OSER1-DT
124	LOC101927851
125	LOC101928269
126	MMP14
127	DTX2P1-UPK3BP1-PMS2P11
128	EIF4G2
129	SRP14
130	RPL34
131	NARS1
132	RPL6
133	CBX3
134	KHDRBS1
135	SPAG7
136	ZPR1
137	NPM1
138	EEF2
139	ATP6V0E1
140	LASP1
141	TMEM59
142	NDRG1
143	YWHAZ
144	S100A11
145	UBE2D3
146	PTTG1IP
147	GRN
148	SF3B3
149	GOT2
150	PPP1CC
151	GPX1
152	DPYSL2
153	FAM120A
154	IQGAP1
155	SARAF
156	EPAS1
157	PGAM1
158	HDGF
159	SELENOF
160	KTN1
161	DEK
162	HMGN1
163	SDCBP
164	FUS
165	SEPHS2
166	ANXA6
167	HIF1A
168	CKAP4
169	EIF1AX
170	EIF5B
171	GOLGB1
172	MYL9
173	CYC1
174	MMP2
175	SYNGR2
176	ARF4
177	USP9X
178	GPX4
179	THBS1
180	ITGB5
181	PLP2
182	NFE2L2
183	TERF2IP
184	HTRA1
185	CREG1
186	PLS3
187	PSMD13
188	PSMC3
189	RAB5B
190	OGDH
191	MKRN1
192	WSB1
193	ANXA4
194	ANP32B
195	NREP
196	ARHGEF12
197	VAMP3
198	GPX3
199	COPB1
200	CUL3
201	MGST3
202	PPP1CB
203	SELENOP
204	DPYSL3
205	CNN3
206	SHC1
207	PUM2
208	PRCP
209	CBX1
210	ARF5
211	SNW1
212	KRT18
213	COX7A2
214	CALD1
215	BST2
216	KDM3B
217	UBE2L6
218	TIMP1
219	MARCKS
220	SRRT
221	TPD52
222	PGRMC2
223	EPB41L2
224	EIF1B
225	CD14
226	LUM
227	TP53
228	EFCAB14
229	ADAR
230	SH3BP5
231	HDAC2
232	HSPB1
233	PLAT
234	FAM3C
235	PKP4
236	WDR82
237	ALCAM
238	ATP6V1A
239	EXT1
240	TJP1
241	ACAA1
242	SDHD
243	RB1CC1
244	KPNA1
245	BIRC2
246	ARL2BP
247	NUP153
248	CPNE3
249	ACTR1B
250	BLMH
251	AMFR
252	DES
253	NPTN
254	TSPAN7
255	SIPA1L1
256	STXBP1
257	MTOR
258	CTSH
259	SENP6
260	BCKDHA
261	PAM
262	MATN2
263	ITGAV
264	UNC119B
265	KDSR
266	AP3S1
267	CTSK
268	PPP3CA
269	PCOLCE
270	COPS2
271	SNRPB2
272	GMFB
273	VAPB
274	IRF3
275	EAPP
276	LYN
277	TNFAIP3
278	PEX11B
279	RASA1
280	TMEM63A
281	PKIG
282	PRKACB
283	HMGCL
284	UBE2S
285	STK39
286	SACM1L
287	ABCC1
288	DBN1
289	AHR
290	VAMP7
291	DNAJB9
292	RALBP1
293	TRAF4
294	ATP6V1C1
295	WFS1
296	YES1
297	HK2
298	ZMPSTE24
299	FHL2
300	ARFGEF1
301	PTPN9
302	SIAH1
303	BAG5
304	AMOTL2
305	MEF2D
306	LYPLA1
307	IMPA1
308	SLPI
309	LAMP2
310	STK10
311	C2
312	PAPSS2
313	BAZ2B
314	THBS2
315	PRPF19
316	CSF1R
317	ZNRD2
318	SLC11A2
319	PDGFRA
320	MAP1A
321	RNF8
322	CFDP1
323	ALDH1A3
324	MTFR1
325	UPP1
326	NOTCH3
327	GBE1
328	DYNLT3
329	SLC35A1
330	ARF6
331	DUSP14
332	NDUFB3
333	SATB1
334	LMNA
335	FAM8A1
336	SUCO
337	PSMD5
338	TERF1
339	CBY1
340	PRAF2
341	PLEK
342	IQGAP2
343	SLF2
344	CPQ
345	PMVK
346	SNTA1
347	SEMA4D
348	CAMLG
349	ZHX2
350	OFD1
351	ADIRF
352	RABGGTA
353	UNC50
354	SRP54
355	FCHSD2
356	COG5
357	MID1
358	ZFYVE16
359	TBCA
360	MAN2C1
361	DGAT1
362	TPMT
363	NUCB2
364	FAN1
365	CX3CL1
366	PKD2
367	FZD7
368	DPP4
369	CTSO
370	DYNC2LI1
371	MRPL33
372	SEMA3C
373	RGS3
374	R3HDM2
375	ACTN2
376	RAB11FIP2
377	ARHGAP29
378	NT5E
379	SH3YL1
380	PURA
381	RNF144A
382	TCEAL1
383	STK3
384	TESK1
385	SLC34A2
386	BCL9
387	MFNG
388	WASF1
389	BTD
390	PKNOX1
391	PTPN13
392	CHKA
393	NNAT
394	CPT2
395	PPP1R3C
396	CD151
397	RGS10
398	GOLIM4
399	RGS4
400	EFS
401	GALC
402	PLEKHO2
403	PC
404	HIRIP3
405	REST
406	ST6GALNAC2
407	ATG14
408	NPR1
409	TFAP2A
410	LTBP2
411	STX8
412	IFT88
413	NAP1L3
414	HLF
415	PPOX
416	BMPR1A
417	PTGER4
418	GJA4
419	SASH3
420	ORC5
421	PFN2
422	AHDC1
423	VWA5A
424	NEB
425	ITGAE
426	GFPT2
427	FGF13
428	PLCD1
429	ASIC1
430	CSF2RB
431	ZNF324
432	NMB
433	ALDH1L1
434	HCAR3
435	SOD3
436	SCO2
437	INHBB
438	BCL10
439	RAMP3
440	MN1
441	DYNC1I1
442	SERPINI1
443	PFDN4
444	CFD
445	ZNF211
446	GZMA
447	GSPT2
448	CSRP3
449	MSX2
450	PDE9A
451	SNRPG
452	FMO1
453	DLEU1
454	SCGN
455	GSTM5
456	ENTPD5
457	CD8A
458	TUFT1
459	SLC22A4
460	KRT1
461	OMD
462	SLC4A3
463	PLXNB3
464	AADAC
465	CRHBP
466	ADGRG2
467	HABP2
468	PTPN22
469	ARSB
470	CHP2
471	ABCC2
472	APOBEC2
473	IL13RA2
474	ZNF623
475	MEOX2
476	GRB14
477	PLA2G7
478	OPCML
479	RASA3
480	GPR4
481	CCDC9
482	GCM1
483	PEX10
484	IGSF6
485	MPPED1
486	COMMD4
487	RIBC2
488	AKR1B10
489	CEACAM1
490	HTR2B
491	PNLIPRP1
492	SLITRK3
493	ITGA10
494	SEMA3A
495	HBD
496	HOXC6
497	UPF3A
498	CXCR2
499	GABRA2
500	ALDH1A2
501	MAPK6
502	ZNF223
503	LETMD1
504	CDH11
505	ICAM4
506	MITF
507	LINC01587
508	INE1
509	SCNN1G
510	EFNA5
511	DOC2B
512	PHKG1
513	GP1BA
514	IL10
515	NR2E1
516	OGT
517	SLC13A2
518	PEMT
519	BLNK
520	MAGI2
521	NUP62
522	PROS1
523	DEFA6
524	PPP1R8
525	CD160
526	CXCL3
527	CST5
528	PFKFB2
529	IFNA8
530	H4C1
531	VOPP1
532	PABPC3
533	LIPE
534	PAPOLB
535	TECR
536	CAPZA1
537	BAZ1B
538	GRIA4
539	OR7C2
540	HMGN2
541	PDLIM1
542	RPL39
543	TKT
544	CCND1
545	TSC22D3
546	VAPA
547	MRPL3
548	ATXN10
549	VDAC3
550	STK24
551	ESYT1
552	EIF3G
553	SLC1A5
554	CYFIP1
555	RNF11
556	ID1
557	TUBB4B
558	TCF12
559	ANAPC13
560	RALGDS
561	NSD2
562	ISCU
563	CDKN1B
564	MYD88
565	TRIP6
566	NT5C2
567	DHX38
568	ADCY6
569	DEGS1
570	CRYAB
571	TASOR
572	POLR2H
573	GADD45B
574	THAP12
575	EFHD1
576	HMGN3
577	CREB3
578	ARHGEF2
579	SYNE1
580	TEAD3
581	POP7
582	EXTL2
583	NDN
584	THBS3
585	MXRA5
586	CYTIP
587	OSBPL3
588	TGFB1I1
589	CYB561D2
590	CRY1
591	RIN2
592	PRKCB
593	FTO
594	PIGK
595	CBX5
596	CA11
597	HLA-DRB4
598	ACE
599	MFAP5
600	SP110
601	BTN3A1
602	CORO2B
603	CD69
604	H2BC12
605	PSME3
606	FRAT2
607	RELA
608	TGFB2
609	SOCS1
610	SLC25A1
611	EWSR1
612	CCNO
613	TAF5
614	ANXA9
615	FYN
616	SPAG1
617	PMP22
618	CST7
619	PAFAH1B2
620	MOBP
621	MAB21L2
622	PCDHGA8
623	TPD52L1
624	LGR5
625	RHD
626	KRT10
627	SNX3
628	SLC43A3
629	MAX
630	NOTCH2
631	GEMIN2
632	ARHGAP32
633	PTPRS
634	NRP2
635	FCGR2B
636	PML
637	PDHB
638	MGLL
639	PEX7
640	MAP4K5
641	HTRA2
642	CDKN2A
643	GPR45
644	ANXA2P3
645	TCEAL2
646	ITK
647	PATZ1
648	TYRO3
649	HLA-G
650	PSMD4
651	FBL
652	FTH1P5
653	IGHG1
654	LBP
655	MDFIC
656	UGT2B28
657	DYNC1I2
658	HBB
659	PTN
660	TXNDC9
661	PCDHGB5
662	DCN
663	GYPA
664	GNB5
665	ARPC5
666	TMEM123
667	RPLP0
668	TOP2B
669	HLA-DPA1
670	WIPF2
671	SUN1
672	EFR3A
673	PBX1
674	ARID1A
675	XPOT
676	FKBP9
677	MTDH
678	CAMKK2
679	PBXIP1
680	GIGYF2
681	WAPL
682	SEL1L3
683	MYO1D
684	SULF1
685	CLIP3
686	MYH10
687	TCF4
688	ATP6V0A1
689	SBF1
690	PDLIM5
691	SNRNP27
692	SECISBP2L
693	DNAJC13
694	GPATCH8
695	KDM4B
696	MARCHF6
697	UBE2E1
698	DESI1
699	ZHX3
700	RPRD2
701	DENND5A
702	RHOBTB1
703	ELN
704	CRY2
705	PAPOLA
706	CLASP1
707	ZEB1
708	ZBTB18
709	PRUNE2
710	SLC1A4
711	SERINC5
712	JAM3
713	AOPEP
714	LRP4
715	NBPF1
716	MFSD5
717	APOE
718	ZNF282
719	RECQL
720	FAM172A
721	C2CD5
722	VWA8
723	TBC1D9
724	ACKR3
725	TLK2
726	TRIM37
727	NEDD4
728	RANBP6
729	ATP2A3
730	STAU1
731	COBL
732	ATPAF2
733	HEG1
734	ZFYVE26
735	PHIP
736	FBXL14
737	SEPTIN7
738	SETD1B
739	FTL
740	ROBO1
741	DICER1
742	ATP10D
743	SACS
744	MPP2
745	TENM4
746	TRIM22
747	CYLD
748	RABGAP1
749	JCAD
750	CA5BP1
751	ZC3H4
752	TBL1X
753	TUBB3
754	EEF1A1
755	RAB3GAP1
756	CAND2
757	GLCE
758	YWHAQ
759	DLX5
760	MLX
761	GOLGA8N
762	POLR2E
763	RAP2B
764	VGLL4
765	SOCS7
766	IFITM1
767	NPR2
768	SHMT2
769	RFPL1S
770	PPBP
771	SETDB1
772	DKK3
773	ATXN7L1
774	RGS12
775	SLC7A4
776	MTMR6
777	FBXL2
778	GFRA3
779	PCDHGC3
780	KRT36
781	VPS52
782	COL8A1
783	GPR3
784	CALCB
785	SLC46A3
786	EXPH5
787	ARMCX6
788	ZNF468
789	HSPB6
790	TIPRL
791	VAMP2
792	ALPK3
793	ITGBL1
794	HMGB1
795	TMF1
796	TMC6
797	AIF1
798	H2AC6
799	DNM1
800	MYO16
801	TIMM17A
802	PMS2P4
803	PACRG
804	DUSP10
805	DIRAS3
806	LTN1
807	FLCN
808	GYG2
809	GUCA1B
810	PLA2G5
811	UBQLN2
812	GNAO1
813	MAGEC2
814	FADS3
815	TCEA1
816	ITGA7
817	OR2B6
818	PMS2P3
819	TAF1
820	EPHA5
821	COL14A1
822	IRF4
823	GRM7
824	DMP1
825	CHRNB3
826	VPS26C
827	OLFML1
828	SPDYE2
829	ZNF573
830	AKAP6
831	PTPN1
832	YWHAB
833	EIF3L
834	EIF2AK1
835	TM9SF3
836	TRMT112
837	TMEM43
838	NPLOC4
839	UFC1
840	MAPKAP1
841	YTHDF2
842	PCNP
843	EVL
844	MED4
845	HIGD1A
846	TNS3
847	ARMCX3
848	METTL9
849	CYBRD1
850	AKIRIN1
851	SPCS1
852	TOLLIP
853	MAP7D1
854	BEX3
855	NIBAN1
856	DCXR
857	UBE2Q1
858	MORF4L1
859	HSD17B11
860	MAT2B
861	RPS27L
862	TSPYL2
863	HGSNAT
864	MPC1
865	OSBPL9
866	UFM1
867	WDR41
868	AAAS
869	UBP1
870	FXYD5
871	MRPL4
872	MFSD1
873	CLN6
874	OLFML3
875	PLEKHO1
876	POGK
877	NAGK
878	KMT5B
879	NOL8
880	ZDHHC6
881	MID1IP1
882	NUP54
883	DROSHA
884	SMAD3
885	TIMM9
886	GMNN
887	CRELD2
888	GOLPH3L
889	LOC728392
890	U2AF2
891	VPS13C
892	SHFL
893	CMC2
894	PSMG2
895	TMEM14A
896	EXOSC5
897	ALAD
898	ZNF302
899	ARHGEF3
900	FAM13B
901	REC8
902	EIF4ENIF1
903	WASHC3
904	MKS1
905	HECTD3
906	YRDC
907	LHFPL6
908	VPS28
909	LRRC8D
910	ARMCX1
911	LXN
912	OGN
913	WARS2
914	NT5DC3
915	ACP6
916	SH3GLB2
917	C14orf132
918	PNMA8A
919	FNDC4
920	SIRT1
921	PLSCR4
922	RPS6KC1
923	YEATS4
924	MAN1C1
925	ZNHIT6
926	PIP4K2C
927	PYCR3
928	COL5A3
929	MORC4
930	TMEM184C
931	ASPN
932	SLC50A1
933	C2orf42
934	TMEM120B
935	PITPNC1
936	ZNF562
937	MRPL46
938	SPHK1
939	OLA1
940	TRMT12
941	PDGFD
942	HIF3A
943	CASD1
944	HERC6
945	CHMP5
946	SERTAD3
947	SLAMF8
948	FAT4
949	RAI2
950	TMEM53
951	CA14
952	BBS10
953	PRDM10
954	SIGLEC1
955	WWC3
956	ELOVL4
957	RHCG
958	SOX18
959	CADPS2
960	HS3ST2
961	AP5S1
962	ZFHX4
963	HOXC13
964	ZNF432
965	COLEC11
966	SPAG4
967	TMEM255A
968	RNF122
969	SLC27A6
970	SIGLEC5
971	TNMD
972	PLEKHG6
973	USP48
974	ANTXR1
975	MCUR1
976	CNTLN
977	KPTN
978	FBXO17
979	TENT5C
980	ACKR4
981	SGK2
982	FSCN3
983	ARHGAP28
984	CCDC81
985	DNAJA4
986	USP25
987	ANGPTL8
988	ARL14
989	TXNDC15
990	TSPAN32
991	PDZRN4
992	ZNF692
993	PPP4R4
994	P3H1
995	GREM2
996	MS4A12
997	NDUFA13
998	TSPAN14
999	ANGPTL4
1000	LBH
1001	COLEC12
1002	SLC2A10
1003	MARK1
1004	RXFP3
1005	TACO1
1006	OGFOD1
1007	PDE11A
1008	PKD2L2
1009	ANGPT4
1010	CIDEB
1011	YEATS2
1012	RNASEL
1013	FFAR2
1014	TNFSF18
1015	OR1G1
1016	UCP1
1017	TAS2R8
1018	PLA2G2F
1019	ADAMTS12
1020	CCNL2
1021	SLIRP
1022	MYL12B
1023	TSPYL1
1024	ANP32E
1025	EIF4EBP1
1026	ILKAP
1027	MIS12
1028	AHI1
1029	PIMREG
1030	ZFAND6
1031	TMEM126B
1032	WDR4
1033	ASB6
1034	SIKE1
1035	CELF1
1036	SSH1
1037	ADSS2
1038	RITA1
1039	TMA7
1040	C5orf30
1041	MEAK7
1042	TBC1D12
1043	ADCK2
1044	EOGT
1045	FLJ42627
1046	DOCK6
1047	NTM
1048	PKNOX2
1049	SH3BP4
1050	HLA-F-AS1
1051	RNF126P1
1052	TMEM50A
1053	CNOT6
1054	VPS36
1055	CRBN
1056	RSF1
1057	NSD3
1058	STMN3
1059	RCOR3
1060	FAM204A
1061	NDE1
1062	HERPUD2
1063	SMOC1
1064	TMEM106B
1065	THSD4
1066	TRPV2
1067	MED31
1068	CPEB1
1069	KCNE3
1070	SURF4
1071	SLC38A2
1072	PRDX5
1073	MRPS21
1074	MAF1
1075	TRIR
1076	EIF2A
1077	PDZD11
1078	SLC40A1
1079	SH3KBP1
1080	TRUB2
1081	SFRP2
1082	TMEM14B
1083	AIG1
1084	PPP1R12C
1085	HDHD2
1086	YPEL3
1087	KMT2E
1088	SESN2
1089	ARV1
1090	RTL6
1091	KLHL7
1092	PRADC1
1093	TRPM7
1094	TBC1D22B
1095	LATS2
1096	ABI3BP
1097	RASD1
1098	IRF2BPL
1099	CRISPLD1
1100	APOB
1101	ITLN1
1102	OLFM2
1103	RNF112
1104	ZSWIM1
1105	ABI3
1106	ECRG4
1107	AS3MT
1108	ACTRT3
1109	GPBP1
1110	ZRANB2
1111	MGARP
1112	RGS18
1113	SCARA3
1114	ERGIC1
1115	TEKT3
1116	ACTR3C
1117	OPTC
1118	BCOR
1119	MTPN
1120	DNAL1
1121	FKBP7
1122	PBRM1
1123	MSTO1
1124	BMS1P20
1125	FCRL4
1126	HINT2
1127	NIPSNAP3A
1128	PLCD4
1129	IRF2BP2
1130	CGGBP1
1131	CASC4
1132	LMAN1
1133	SPPL3
1134	TTYH3
1135	FBH1
1136	TMEM167A
1137	MIB1
1138	FAM234A
1139	GNA13
1140	CIAO2A
1141	ARRDC3
1142	ANKRD13A
1143	TCEAL8
1144	NFIA
1145	SPIRE1
1146	SMIM20
1147	NBDY
1148	FNDC3B
1149	BLOC1S2
1150	EPB41
1151	LRP11
1152	RAB2B
1153	GTF3C6
1154	FOPNL
1155	KANSL1
1156	PPP1R9B
1157	FBXL3
1158	SIN3A
1159	PLEKHA2
1160	ZRANB1
1161	C16orf72
1162	OIP5-AS1
1163	H2AJ
1164	ZNF652
1165	COL27A1
1166	SLC39A10
1167	STK4
1168	ZNF275
1169	ZCRB1
1170	TMEM87B
1171	SEC22C
1172	ETFRF1
1173	CABLES1
1174	VMA21
1175	GIT2
1176	PAN3
1177	RWDD4
1178	SPRYD4
1179	ZBTB4
1180	COL12A1
1181	SKA2
1182	FBRSL1
1183	FBXO22
1184	RNA45SN5
1185	RSPRY1
1186	COX14
1187	LIX1L
1188	JAZF1
1189	EPC2
1190	AEBP2
1191	RC3H1
1192	LINC01578
1193	STEAP4
1194	BOC
1195	DCP1B
1196	ZKSCAN8
1197	PTAR1
1198	TIFA
1199	PCMTD1
1200	TTC8
1201	TBCK
1202	DNM1L
1203	FAM160B1
1204	FMNL2
1205	TMOD2
1206	CHAMP1
1207	MYO9A
1208	MAFK
1209	PLEKHA1
1210	CFAP97
1211	ZBTB33
1212	JDP2
1213	BNIP2
1214	POC1B
1215	ELMOD3
1216	PGM5
1217	CRTC2
1218	CHST14
1219	JMY
1220	C19orf25
1221	FRA10AC1
1222	TRIM41
1223	FAM118A
1224	USP14
1225	ZNF462
1226	C16orf87
1227	ZNF521
1228	SNX18
1229	PRRX1
1230	PRR12
1231	SVBP
1232	SLC27A1
1233	SLFN11
1234	LYSMD2
1235	MBTD1
1236	AIDA
1237	NTPCR
1238	MPEG1
1239	ZNF362
1240	PDP2
1241	DENND4C
1242	RFLNB
1243	SOX8
1244	ANAPC4
1245	LINC00909
1246	ZBTB41
1247	RNPC3
1248	PPP1R14A
1249	SOWAHC
1250	SLC39A11
1251	TMEM256
1252	ZBTB20
1253	DNAJC18
1254	STAU2
1255	CD47
1256	TCEAL3
1257	ZNF766
1258	CIART
1259	BOLA3
1260	TRAM2-AS1
1261	SMCR8
1262	DTX1
1263	TUSC1
1264	LRRC28
1265	REPS2
1266	AKAP12
1267	ZC3H13
1268	MAGI2-AS3
1269	HECTD2
1270	EXOC8
1271	KLHDC9
1272	FLJ37453
1273	MB21D2
1274	GPX8
1275	KALRN
1276	ITPRIPL2
1277	ZC3H6
1278	UNC5C
1279	EPM2AIP1
1280	TIAM2
1281	LOC100506990
1282	DLL1
1283	SMIM10
1284	ZNF322
1285	LINC00261
1286	NAP1L5
1287	MMP25-AS1
1288	BMT2
1289	WDFY2
1290	KIZ
1291	COLCA2
1292	GGTA1P
1293	MSC-AS1
1294	AIFM2
1295	C6orf226
1296	GLI2
1297	ZNF662
1298	RBAK
1299	KCNJ10
1300	NADK2
1301	XAF1
1302	PCDH10
1303	CYYR1
1304	KIF3A
1305	P4HA3
1306	ZSWIM7
1307	PRMT2
1308	TUB
1309	MAMDC2
1310	STAC2
1311	ADAM1A
1312	IMMP1L
1313	DUSP28
1314	C17orf97
1315	SKI
1316	TMEM178A
1317	ZZZ3
1318	ADAMTS5
1319	XAGE2
1320	HOXD-AS2
1321	ACOT4
1322	C20orf85
1323	GBP5
1324	DIPK1C
1325	LINC01137
1326	LINC02035
1327	GLT1D1
1328	CNTN3
1329	LOC100996740
1330	LRRC75A
1331	DTWD1
1332	NDUFAF6
1333	UBR3
1334	ATXN7L2
1335	USP53
1336	PRIMA1
1337	F2RL2
1338	SPRYD7
1339	NIPAL4
1340	SPRY1
1341	CLVS1
1342	NFASC
1343	SCUBE3
1344	VPS26B
1345	GALNT16
1346	LINC01590
1347	FAM124A
1348	TSPAN12
1349	FKBP14
1350	PTGR2
1351	LOC100132057
1352	FGF7P3
1353	LOC101928045
1354	PAGE2B
1355	LOC100506929
1356	TBC1D21
1357	C11orf1
1358	PRSS37
1359	PCDHB2
1360	CARD18
1361	KCNJ11
1362	CENPH
1363	NOG
1364	PDCD7
1365	RAVER2
1366	NMD3
1367	DCAF17
1368	KMT2D
1369	SMIM24
1370	CARMN
1371	DSEL
1372	LINC00865
1373	ZNF502
1374	ADGRD1
1375	LCORL
1376	RNF150
1377	HIVEP3
1378	CTSS
1379	ANKRD34A
1380	DDX11
1381	PDZD2
1382	BIRC6
1383	NECAB1
1384	OR2A4
1385	MEF2C-AS1
1386	SLC46A1
1387	SULF2
1388	CATSPERE
1389	C1RL
1390	TOR3A
1391	CXXC5
1392	AP2A1
1393	DTD1
1394	ACSS2
1395	PROKR2
1396	OR51I2
1397	HHLA3
1398	RNASE7
1399	LOC93463
1400	ZBED5-AS1
1401	ZBED3
1402	NIFK-AS1
1403	RASSF8-AS1
1404	CBLN3
1405	NPHP3
1406	MAML2
1407	CAMK1D
1408	ZNF225
1409	PLA2R1
1410	SCARA5
1411	LIPH
1412	DNM3OS
1413	CEP126
1414	FCRL1
1415	LOC100130987
1416	SFR1
1417	GANC
1418	ANKRD50
1419	LOC101928762
1420	ODF3L1
1421	SPIDR
1422	MMAA
1423	TMED6
1424	PRELID2
1425	ZNF439
1426	ZNF667
1427	CFC1
1428	C3orf80
1429	LOC102723493
1430	LSMEM2
1431	FSD2
1432	LINC00310
1433	FGF14-IT1
1434	NAV2-AS2
1435	LOC101927093
1436	LINC02314
1437	OBI1
1438	PRR34-AS1
1439	LYPD8
1440	RASL11A
1441	LINC00226
1442	TMEM71
1443	GAS1RR
1444	NAPEPLD
1445	HAGLR
1446	LINC01133
1447	TRARG1
1448	ZC3H8
1449	LINC00900
1450	LINC01214
1451	ESYT3
1452	LINC00513
1453	LINC01354
1454	SNHG22
1455	LOC101928014
1456	FHAD1-AS1
1457	LOC441204
1458	SULT1C2
1459	LOC100507395
1460	PRKAA2
1461	NOTCH4
1462	EWSAT1
1463	LAMA4-AS1
1464	RBPMS-AS1
1465	CCDC155
1466	SLIT2-IT1
1467	ZNF518B
1468	ZNF320
1469	LOC100507557
1470	ABHD18
1471	RTKN2
1472	TNRC18
1473	FRG1EP
1474	LINC01931
1475	CBLN2
1476	MCOLN3
1477	FENDRR
1478	FGD4
1479	GLYCTK-AS1
1480	FAM171B
1481	LINC01424
1482	RASGEF1A
1483	LOC100506302
1484	WDR86
1485	UBLCP1
1486	LINC00665
1487	HACD4
1488	HNRNPA2B1
1489	LIN28B-AS1
1490	TRAM1L1
1491	LINC02091
1492	KLLN
1493	TP53INP1
1494	SAFB2
1495	PEX6
1496	AGPAT2
1497	ITSN1
1498	PPARD
1499	E2F4
1500	WAS
1501	PNPLA2
1502	TLE2
1503	KDM6B
1504	G6PC3
1505	HEY1
1506	NAA60
1507	ADGRL1
1508	TJAP1
1509	WDR48
1510	ADAP1
